# Supplementary material for: Evaluation of Antitumor and Antimicrobial Photobiological Activity of Nanocarrier Containing Photosensitizer and Magnetic Nanoparticle
Source: Curr Issues Mol Biol. 2026 Mar 19;48(3):324. doi: 10.3390/cimb48030324 (PMC13024851; doi:10.3390/cimb48030324)
Supplement: Supplementary file 1 [file cimb-48-00324-s001.zip]

Archive with 1 entries (1 files):
- cimb-4198288-supplementary.pdf
